# Supplementary material for: The Ontogeny and Dietary Differences in Queen and Worker Castes of Honey Bee (Apis cerana cerana)
Source: Insects. 2024 Oct 31;15(11):855. doi: 10.3390/insects15110855 (PMC11595054; doi:10.3390/insects15110855)
Supplement: Supplementary file 1 [file insects-15-00855-s001.zip]

Archive with 1 entries (1 files):
- insects-3202758-supplementary.pdf
